# Supplementary material for: A Hybrid Ensemble Approach for Identifying Robust Differentially Methylated Loci in Pan-Cancers
Source: Front Genet. 2019 Sep 5;10:774. doi: 10.3389/fgene.2019.00774 (PMC6739624; doi:10.3389/fgene.2019.00774)
Supplement: Supplementary file 5 [file Table_1.xlsx]

## Sheet: S1
Table S1: (a) The cancer types and the number of samples in each cancer.
cancer type	cancer name	#samples
		tumor	normal
BLCA	Bladder Urothelial Carcinoma	418	20
BRCA	Breast invasive carcinoma	792	97
COAD	Colon adenocarcinoma	311	38
ESCA	Esophageal carcinoma	185	16
HNSC	Head and Neck squamous cell carcinoma	528	50
KIRC	Kidney renal clear cell carcinoma	322	160
KIRP	Kidney renal papillary cell carcinoma	274	45
LIHC	Liver hepatocellular carcinoma	374	50
LUAD	Lung adenocarcinoma	472	31
LUSC	Lung squamous cell carcinoma	368	42
PRAD	Prostate adenocarcinoma	499	49
THCA	Thyroid carcinoma	514	55
UCEC	Uterine Corpus Endometrial Carcinoma	434	46
total		5491	699
		6190
Table S1: (b) Independent Test Sets
GSE52635	breast cancer	48	48
GSE52635	liver cancer	66	66
GSE52635	lung cancer	164	19

## Sheet: S2
Table S2. The specific DML numbers of 13 cancers
BLCA	12216
BRCA	9554
COAD	5700
ESCA	9758
HNSC	8785
KIRC	8563
KIRP	6645
LIHC	10747
LUAD	7908
LUSC	7095
PRAD	13079
THCA	14516
UCEC	7242

## Sheet: S3
Table S3. The pDML in 13 cancers with their corresponding median mmethylation value in normal and tumor samples
	cg00017437	cg00090261	cg00097146	cg00160262	cg00169897	cg00379720	cg00805880	cg00887902	cg00910518	cg00915830	cg00918005	cg00939495	cg01009664	cg01022345	cg01031101	cg01165817	cg01181150	cg01282174	cg01287000	cg01556466	cg01812571	cg01911239	cg01959730	cg01964852	cg02093732	cg02226239	cg02249074	cg02314201	cg02423618	cg02447304	cg02487331	cg02578087	cg02638567	cg02650767	cg02798576	cg02829688	cg02920701	cg03091551	cg03111498	cg03267139	cg03308120	cg03369289	cg03369957	cg03424345	cg03506028	cg03526459	cg03752104	cg03816707	cg03951833
BLCA	0.506185	0.623195	0.591156	0.377467	0.191187	0.587952	0.509116	0.356395	0.46851	0.534465	0.442521	0.567647	0.660758	0.419616	0.648928	0.465699	0.488233	0.229622	0.696202	0.383908	0.477042	0.662832	0.650464	0.667006	0.473914	0.412972	0.495277	0.376593	0.373963	0.655985	0.679029	0.135584	0.360965	0.33798	0.590003	0.584082	0.557999	0.609438	0.486613	0.491649	0.326765	0.438578	0.313244	0.321971	0.702866	0.678374	0.498794	0.599853	0.773704
BRCA	0.29061	0.750212	0.614909	0.4114	0.334752	0.597592	0.665111	0.3369	0.485887	0.545954	0.467381	0.525993	0.741348	0.486471	0.625302	0.723496	0.460863	0.462221	0.70854	0.408942	0.637703	0.612995	0.707894	0.447577	0.506015	0.422228	0.460414	0.364088	0.394236	0.707482	0.700671	0.163234	0.42477	0.365199	0.611325	0.668737	0.686595	0.59971	0.472997	0.514047	0.415557	0.492993	0.376843	0.317204	0.720079	0.690281	0.482507	0.685733	0.790969
COAD	0.550481	0.684858	0.616262	0.393379	0.216829	0.662015	0.658425	0.450802	0.479813	0.589851	0.646261	0.604142	0.746923	0.393139	0.683413	0.381271	0.627168	0.265914	0.763692	0.35626	0.630393	0.719337	0.666703	0.713552	0.525961	0.484394	0.557721	0.430532	0.391497	0.710736	0.727533	0.171476	0.376239	0.472795	0.71818	0.618577	0.531533	0.692763	0.544322	0.493929	0.462794	0.487327	0.274053	0.384155	0.766753	0.715816	0.510172	0.678519	0.77694
ESCA	0.484493	0.668414	0.532775	0.367454	0.233554	0.586962	0.576635	0.413272	0.500767	0.540119	0.517305	0.535044	0.664622	0.391013	0.60326	0.471688	0.499837	0.221892	0.700528	0.392823	0.493751	0.660618	0.610346	0.58054	0.468921	0.441022	0.453594	0.377238	0.375274	0.67003	0.704268	0.172409	0.375397	0.332148	0.675368	0.610831	0.522848	0.655242	0.474368	0.482447	0.386312	0.458018	0.285508	0.347509	0.695003	0.673289	0.503988	0.622736	0.739972
HNSC	0.493437	0.654621	0.558335	0.480875	0.266294	0.576163	0.61536	0.489091	0.504747	0.639938	0.553459	0.578121	0.667763	0.467617	0.605554	0.492773	0.608445	0.252734	0.696915	0.376625	0.514175	0.645928	0.636787	0.650463	0.503452	0.494681	0.456772	0.420094	0.443385	0.645835	0.651682	0.231236	0.438676	0.39536	0.616384	0.592266	0.604284	0.640809	0.500475	0.55422	0.426497	0.516931	0.378383	0.455814	0.682363	0.630023	0.5788	0.596167	0.714763
KIRC	0.0957798	0.190005	0.221572	0.758204	0.745158	0.281045	0.569901	0.824535	0.118717	0.821194	0.844282	0.393798	0.113006	0.8567	0.258224	0.444061	0.811069	0.573242	0.435249	0.631455	0.602528	0.605882	0.245224	0.525457	0.225341	0.697228	0.0801345	0.639755	0.80259	0.209942	0.481587	0.165153	0.620365	0.604258	0.164216	0.425856	0.841744	0.279587	0.0976663	0.808536	0.583803	0.791839	0.669364	0.705496	0.535024	0.374258	0.644191	0.32682	0.747366
KIRP	0.0755968	0.211601	0.292753	0.819017	0.684108	0.162281	0.533845	0.869071	0.113017	0.743035	0.85579	0.501794	0.170384	0.794215	0.247693	0.423193	0.812339	0.208357	0.433158	0.728674	0.480766	0.494141	0.288479	0.784253	0.298047	0.662386	0.139822	0.574788	0.816036	0.207793	0.527945	0.146616	0.563668	0.680195	0.210395	0.337767	0.77437	0.234392	0.123379	0.796382	0.596274	0.812763	0.631794	0.736579	0.464016	0.410046	0.677488	0.588805	0.794591
LIHC	0.131768	0.603223	0.448127	0.252156	0.191169	0.274026	0.484376	0.233541	0.196438	0.423706	0.339578	0.550453	0.255067	0.486789	0.501238	0.531749	0.309783	0.26362	0.600975	0.342575	0.579527	0.543296	0.528214	0.301522	0.445592	0.328818	0.323191	0.25925	0.302022	0.451256	0.698427	0.263262	0.264679	0.196973	0.438355	0.60944	0.46406	0.401768	0.31318	0.418938	0.216328	0.413424	0.305655	0.244857	0.669238	0.703697	0.390701	0.526974	0.627962
LUAD	0.392613	0.508661	0.508651	0.469358	0.292462	0.513374	0.585215	0.543812	0.443971	0.636359	0.560031	0.47554	0.512368	0.529098	0.582446	0.644047	0.601972	0.366007	0.645987	0.464091	0.591564	0.620918	0.512469	0.54064	0.42019	0.523289	0.435008	0.504253	0.476352	0.616857	0.707306	0.220935	0.525646	0.393804	0.567335	0.538542	0.621292	0.55914	0.390134	0.580247	0.461028	0.498817	0.438103	0.464552	0.716239	0.681808	0.567704	0.583224	0.732806
LUSC	0.410896	0.631387	0.572118	0.443511	0.232121	0.567122	0.602236	0.483107	0.458795	0.593424	0.480655	0.4948	0.592045	0.474542	0.591566	0.509202	0.533772	0.29281	0.692237	0.42063	0.529304	0.644584	0.577398	0.638145	0.410808	0.497816	0.422507	0.405413	0.450091	0.652326	0.712442	0.225586	0.427348	0.363218	0.624947	0.589015	0.570985	0.623138	0.411343	0.541236	0.370414	0.503336	0.339891	0.387083	0.697523	0.688638	0.593662	0.607914	0.760107
PRAD	0.232226	0.59624	0.522254	0.456088	0.322556	0.460416	0.527643	0.461323	0.43859	0.614099	0.682301	0.43185	0.55183	0.529241	0.507033	0.827181	0.70599	0.457197	0.521863	0.552343	0.737074	0.5721	0.570326	0.685228	0.34657	0.564088	0.353497	0.469935	0.54886	0.59445	0.654766	0.677033	0.767324	0.515267	0.653642	0.564304	0.630617	0.49058	0.349004	0.62076	0.761348	0.628256	0.457197	0.542815	0.61063	0.613471	0.572841	0.575875	0.646037
THCA	0.0737613	0.148798	0.11146	0.771356	0.674073	0.100439	0.241431	0.77954	0.122444	0.741959	0.734035	0.11134	0.115995	0.84424	0.226135	0.667355	0.797667	0.773667	0.302554	0.693465	0.759967	0.370501	0.194695	0.193699	0.294821	0.688613	0.156431	0.861445	0.546568	0.247489	0.241394	0.322183	0.455579	0.671587	0.180176	0.311047	0.771265	0.20943	0.0886468	0.772525	0.539649	0.82577	0.668175	0.696023	0.461259	0.1999	0.656356	0.16722	0.435773
UCEC	0.599089	0.479843	0.643558	0.367619	0.244659	0.667643	0.743616	0.740605	0.498829	0.570102	0.698976	0.556602	0.763365	0.398422	0.7361	0.648963	0.498433	0.230394	0.771355	0.755214	0.481955	0.724855	0.711159	0.752394	0.520463	0.481185	0.590241	0.349639	0.617178	0.73665	0.763741	0.231164	0.28252	0.336607	0.763938	0.72594	0.455127	0.756145	0.561388	0.617095	0.287225	0.549136	0.314592	0.397734	0.78616	0.750733	0.575438	0.700129	0.731261
BLCA	0.0895801	0.176638	0.106666	0.76244	0.508463	0.218005	0.417003	0.748167	0.178385	0.804199	0.770676	0.171817	0.164411	0.724566	0.27094	0.708069	0.753137	0.515686	0.4651	0.617864	0.711877	0.408739	0.174432	0.482139	0.168516	0.692327	0.183453	0.750993	0.687568	0.274036	0.324607	0.427624	0.761918	0.616001	0.137026	0.289215	0.760162	0.214648	0.164645	0.742042	0.677547	0.7009	0.617076	0.712689	0.506978	0.277316	0.691221	0.297997	0.504464
BRCA	0.0906627	0.336429	0.20177	0.731122	0.633326	0.137708	0.500205	0.703665	0.13947	0.783641	0.79649	0.175666	0.297051	0.727483	0.209248	0.821851	0.775511	0.569315	0.402361	0.803536	0.771253	0.376817	0.463737	0.323304	0.147962	0.698552	0.166255	0.686119	0.667097	0.269531	0.319741	0.309183	0.834539	0.699456	0.240667	0.383063	0.814172	0.256065	0.152545	0.702423	0.584332	0.809165	0.582936	0.694688	0.413149	0.219936	0.676783	0.427947	0.516454
COAD	0.405188	0.477977	0.324565	0.713232	0.508914	0.593584	0.355166	0.718016	0.155384	0.842072	0.813601	0.281789	0.480776	0.441398	0.539114	0.62055	0.832247	0.603184	0.612173	0.717729	0.752257	0.644931	0.389006	0.370773	0.317459	0.712949	0.295023	0.770124	0.647516	0.560998	0.498568	0.2231	0.658062	0.493826	0.453156	0.257514	0.752969	0.398283	0.251303	0.7366	0.684385	0.779386	0.552706	0.709626	0.663021	0.535026	0.693668	0.526083	0.671758
ESCA	0.152011	0.191204	0.191778	0.564669	0.571559	0.288703	0.25288	0.601715	0.165328	0.699144	0.807543	0.231653	0.246117	0.579989	0.314511	0.80425	0.735076	0.413288	0.440394	0.740943	0.658287	0.434884	0.174408	0.315456	0.187959	0.625809	0.200856	0.616493	0.600206	0.381512	0.304756	0.263962	0.524694	0.613356	0.295792	0.265045	0.69734	0.3307	0.153462	0.666825	0.730644	0.635043	0.529662	0.583215	0.454091	0.289808	0.582841	0.322793	0.474874
HNSC	0.12865	0.278452	0.127491	0.744745	0.632444	0.238432	0.341694	0.756629	0.153426	0.836977	0.808639	0.204339	0.220335	0.699448	0.263085	0.68378	0.818268	0.389763	0.487098	0.675445	0.679334	0.440807	0.326253	0.355817	0.150429	0.705117	0.19742	0.690015	0.697545	0.358966	0.325918	0.298025	0.709799	0.572685	0.180848	0.359335	0.798901	0.286968	0.143535	0.751973	0.679827	0.756144	0.642915	0.763064	0.427861	0.27757	0.700489	0.42917	0.511323
KIRC	0.0396445	0.0480572	0.0856886	0.885352	0.867012	0.0626131	0.275705	0.904924	0.0592286	0.896463	0.883962	0.166311	0.0504072	0.883077	0.162058	0.823544	0.908697	0.798362	0.294788	0.83993	0.808947	0.341364	0.104279	0.371541	0.136144	0.792392	0.0445247	0.753636	0.87986	0.136323	0.380448	0.645397	0.719088	0.83437	0.0949178	0.198538	0.857331	0.111186	0.0441122	0.8429	0.810932	0.911763	0.797145	0.877019	0.352108	0.190071	0.753541	0.132281	0.67358
KIRP	0.0559996	0.127287	0.124421	0.843449	0.816598	0.0970326	0.30412	0.86344	0.0818235	0.837233	0.827632	0.235703	0.103846	0.837761	0.192537	0.705509	0.864543	0.705871	0.326155	0.778275	0.79717	0.353044	0.131619	0.455787	0.184485	0.72654	0.121274	0.61955	0.833244	0.185691	0.370166	0.600744	0.568254	0.76976	0.121749	0.242593	0.807027	0.196799	0.0719424	0.805205	0.762048	0.873607	0.758872	0.827515	0.327414	0.21982	0.736302	0.201495	0.689165
LIHC	0.0970465	0.29043	0.126938	0.542426	0.51059	0.175619	0.449286	0.519296	0.112607	0.542033	0.568588	0.217069	0.147045	0.729036	0.217721	0.720516	0.589095	0.562483	0.394606	0.619651	0.789397	0.370089	0.129969	0.236608	0.179241	0.578304	0.149389	0.632652	0.485233	0.273429	0.463734	0.630383	0.602393	0.427405	0.203454	0.350705	0.658018	0.227168	0.134556	0.674407	0.508158	0.755215	0.611587	0.517841	0.499999	0.401397	0.539081	0.240649	0.378212
LUAD	0.0914337	0.212213	0.123325	0.808274	0.51028	0.183054	0.25998	0.76694	0.110466	0.810157	0.793144	0.134518	0.168958	0.764055	0.254139	0.81526	0.825285	0.672817	0.375908	0.711295	0.801995	0.410759	0.161644	0.351311	0.127175	0.714463	0.207506	0.717149	0.652003	0.26355	0.535997	0.542092	0.7641	0.645164	0.218939	0.285304	0.771829	0.231342	0.110291	0.752662	0.661687	0.72392	0.696243	0.731025	0.55584	0.431206	0.701701	0.335063	0.518468
LUSC	0.0824585	0.176179	0.102772	0.796188	0.509404	0.169908	0.249676	0.786955	0.104445	0.81895	0.791992	0.140347	0.135822	0.766479	0.242707	0.792502	0.835234	0.668231	0.37888	0.740398	0.758047	0.394772	0.154108	0.314424	0.131345	0.732299	0.176052	0.715242	0.653339	0.250619	0.497213	0.495533	0.803849	0.663771	0.19056	0.267805	0.804741	0.199739	0.098928	0.770768	0.680784	0.756925	0.679253	0.74075	0.468473	0.371273	0.697055	0.292529	0.454866
PRAD	0.0789004	0.267835	0.165265	0.781749	0.409015	0.168777	0.408607	0.791646	0.117587	0.841398	0.837824	0.132815	0.177391	0.792247	0.30018	0.786323	0.832667	0.438132	0.356798	0.692645	0.808257	0.370695	0.176189	0.645857	0.129178	0.731193	0.163283	0.598379	0.75408	0.267306	0.37057	0.584409	0.647818	0.653891	0.279206	0.325365	0.769879	0.244009	0.130927	0.79155	0.746498	0.788019	0.704066	0.797463	0.305858	0.296985	0.736485	0.272466	0.435623
THCA	0.0792903	0.129705	0.0755678	0.865737	0.756387	0.107179	0.209897	0.822377	0.109926	0.822922	0.828813	0.104521	0.117783	0.811886	0.23513	0.838371	0.865777	0.808096	0.315293	0.741065	0.852721	0.352735	0.147696	0.163522	0.28681	0.735939	0.160221	0.841389	0.767009	0.213613	0.247573	0.785478	0.448128	0.755914	0.192996	0.279022	0.787659	0.205534	0.108042	0.769592	0.693361	0.827918	0.709447	0.812472	0.361666	0.171176	0.718827	0.164061	0.419605
UCEC	0.12283	0.197051	0.132876	0.836014	0.724311	0.164134	0.506724	0.820302	0.229261	0.822716	0.858166	0.166392	0.251793	0.791324	0.216472	0.713609	0.850804	0.715458	0.421715	0.821835	0.783892	0.359021	0.174665	0.496898	0.137046	0.740615	0.222266	0.820386	0.835767	0.278314	0.32009	0.722378	0.775477	0.720285	0.207567	0.269086	0.745417	0.248541	0.164888	0.835297	0.712248	0.81206	0.731434	0.816881	0.414819	0.234467	0.723333	0.272041	0.436542
Note:The green ones represents the median value of methylation level in Normal samples, while the orange ones represent the median value of methylation level in Tumor samples.
[truncated: 288 more columns]

## Sheet: S4
Table S4. The motifs enriched in pDML assoicated sequences
motifs	p-value	name
	5.55e-21	IRF3
	9.97e-18	ZN770
	1.91e-17	FOXG1
	3.22e-16	FUBP1
	8.04e-16	ZN121
	1.23e-14	BPTF
	4.48e-14	STAT1
	1.43e-13	ZFP28
	2.1e-13	FOXJ3
	1.03e-12	BC11A
	7.85e-12	ANDR
	1.05e-11	ZN713
	2.5e-11	ETS2
	1.12e-10	MAZ
	1.48e-10	KLF15
	1.86e-10	ZBT17
	2.09e-10	PATZ1
	3.15e-10	SOX10
	3.59e-10	ZFP82
	4.47e-10	PAX5
	6.68e-10	IRF1
	6.86e-10	STAT2
	1.12e-09	ZN467
	1.6e-09	ZN770
	2.34e-09	PRDM6
	2.38e-09	CPEB1
	3.61e-09	EGR2
	1.09e-08	VEZF1
	1.1e-08	ETV5
	1.47e-08	TBX15
	3.15e-08	KLF16
	5.47e-08	WT1
	8.4e-08	NFAC1
	9.21e-08	ZN263
	1.43e-07	ZN281
	1.45e-07	NFAT5
	2.39e-07	PROX1
	3.31e-07	ZN394
	4.98e-07	EGR2
	5.66e-07	SP2
	5.67e-07	VEZF1
	7.88e-07	PITX2
	9.3e-07	ZN148
	1.14e-06	EGR1
	1.51e-06	FLI1
	1.6e-06	PURA
	1.75e-06	KLF6
	2.66e-06	FOXJ3
	2.85e-06	HXC10
	3.06e-06	TBX2
	3.13e-06	TBX21
	3.23e-06	FOXL1
	3.36e-06	ZN341
	3.62e-06	FOXP1
	4.37e-06	SP4
	4.57e-06	KLF3
	4.69e-06	FOXO1
	6e-06	LYL1
	6.21e-06	FOXD3
	8.45e-06	SP4
	1.26e-05	SP3
	2.01e-05	IRF2
	2.8e-05	TBX5
	3.56e-05	TBX3
	3.73e-05	SP1
	4.49e-05	TAF1
	4.69e-05	FOXJ2
	5.17e-05	OSR2
	5.44e-05	ERG
	5.45e-05	IRF8
	6.1e-05	SRBP2
	7.24e-05	SPIC
	8.27e-05	KLF5
	9.46e-05	IRF5
	0.000101	ELF5
	0.000101	EMOES
	0.000153	FLI1
	0.000223	RREB1
	0.000374	MAZ
	0.000465	MEIS1
	0.000577	HMGA1
	0.000631	TBX1
	0.00636	E2F6
	0.0123	IRF9
